# Supplementary material for: New Insights into the Degradation Path of Deltamethrin
Source: Molecules. 2021 Jun 22;26(13):3811. doi: 10.3390/molecules26133811 (PMC8270271; doi:10.3390/molecules26133811)
Supplement: Supplementary file 1 [file molecules-26-03811-s001.zip]

Archive with 1 entries (1 files):
- molecules-1256776-supplementary.pdf
